# Supplementary material for: Altered Grey Matter-Brain Healthcare Quotient: Interventions of Olfactory Training and Learning of Neuroplasticity
Source: Life (Basel). 2023 Feb 28;13(3):667. doi: 10.3390/life13030667 (PMC10052964; doi:10.3390/life13030667)
Supplement: Supplementary file 1 [file life-13-00667-s001.zip]

Archive with 1 entries (1 files):
- life-2194319-supplementary.pdf
